# Supplementary material for: A systems approach for analysis of high content screening assay data with topic modeling
Source: BMC Bioinformatics. 2013 Oct 9;14(Suppl 14):S11. doi: 10.1186/1471-2105-14-S14-S11 (PMC3851019; doi:10.1186/1471-2105-14-S14-S11)
Supplement: Additional file 1 [file 1471-2105-14-S14-S11-S1.xls]

## Sheet: Sheet1
		Supplementary Table 1. 122 Drugs experimented for HCS
		pioglitazone	atazanavir	bisoprolol	prednisolone	bezafibrate
		ciglitazone	cyclofenil	sulindac	progesterone	rosiglitazone
		troglitazone	isoniazid	ticlopidine	oxytetracycline	methimazole
		phenobarbital	aspirin	ranitidine	haloperidol	moxisylyte
		entacapone	indinavir	trazodone	nizatidine	ticrynafen
		fenofibrate	saquinavir	felbamate	metformin	cyanocobalamin
		colchicine	carboplatin	betaine	phenacetin	estradiol
		disulfiram	zafirlukast	sulfamethoxazole	lovastatin	allopurinol
		dexamethasone	stavudine	pyridoxine	flumazenil	nefazodone
		ibuprofen	azathioprine	amiodarone	ifosfamide	acitretin
		ketoconazole	valproic acid	chlorpropamide	leflunomide	dantrolene
		diclofenac	hydroxyurea	famotidine	cimetidine	fipexide
		phenytoin	isocarboxazid	enalapril	nifedipine	etodolac
		tamoxifen	nimesulide	fluoxetine	pravastatin	dacarbazine
		cyclosporine a	captopril	etoposide	tacrolimus	busulfan
		propylthiouracil	chlormezanone	nomifensine	carmustine	verapamil
		oxyphenisatin	indomethacin	streptozocin	chlorpromazine	erythromycin
		tetracycline	mebendazole	glimepiride	clonidine	metoprolol
		methotrexate	labetalol	simvastatin	rifampicin/rifampin	gemfibrozil
		tolbutamide	zomepirac	mitomycin c	clotrimazole	acetaminophen
		cisplatin	propranolol	minocycline	chloramphenicol	toremifene
		phenothiazine	bupropion	cyclophosphamide	miconazole	nafoxidine
		flutamide	sertraline	carbamazepine	hydrocortisone
		zidovudine	penicillamine	naltrexone	isoproterenol
		nitrofurantoin	ethacrynic acid	buspirone	kanamycin
