# Supplementary material for: A systems approach for analysis of high content screening assay data with topic modeling
Source: BMC Bioinformatics. 2013 Oct 9;14(Suppl 14):S11. doi: 10.1186/1471-2105-14-S14-S11 (PMC3851019; doi:10.1186/1471-2105-14-S14-S11)
Supplement: Additional file 2 [file 1471-2105-14-S14-S11-S2.xls]

## Sheet: Sheet1
	Supplementary Table 2. 45 Drugs in common between HCS data and histopathological findings
	acetaminophen	chlorpromazine	enalapril	labetalol	propylthiouracil
	allopurinol	chlorpropamide	etoposide	metformin	ranitidine
	amiodarone	cimetidine	fenofibrate	methimazole	simvastatin
	aspirin	cisplatin	flutamide	nifedipine	sulindac
	azathioprine	colchicine	gemfibrozil	nimesulide	tamoxifen
	captopril	cyclophosphamide	ibuprofen	nitrofurantoin	tetracycline
	carbamazepine	dantrolene	indomethacin	phenacetin	ticlopidine
	chloramphenicol	diclofenac	isoniazid	phenobarbital	tolbutamide
	chlormezanone	disulfiram	ketoconazole	phenytoin	valproic acid
