# Supplementary material for: A systems approach for analysis of high content screening assay data with topic modeling
Source: BMC Bioinformatics. 2013 Oct 9;14(Suppl 14):S11. doi: 10.1186/1471-2105-14-S14-S11 (PMC3851019; doi:10.1186/1471-2105-14-S14-S11)
Supplement: Additional file 3 [file 1471-2105-14-S14-S11-S3.xls]

## Sheet: Sheet1
Supplementary Table 3. Necrosis characteristics of drugs located in TGP
	No-Necrosis (22 Drugs)	6 hour Necrosis (15 Drugs)	24 hour Necrosis (13 Drugs)	Overlap 6 and 24 hour Necrosis (5 Drugs)
	acetaminophen	allopurinol	amiodarone	chloramphenicol
	azathioprine	captopril	aspirin	chlormezanone
	cimetidine	carbamazepine	chloramphenicol	dantrolene
	cisplatin	chloramphenicol	chlormezanone	gemfibrozil
	cyclophosphamide	chlormezanone	chlorpromazine	simvastatin
	disulfiram	colchicine	chlorpropamide
	fenofibrate	dantrolene	dantrolene
	flutamide	diclofenac	gemfibrozil
	ibuprofen	enalapril	indomethacin
	ketoconazole	etoposide	isoniazid
	labetalol	gemfibrozil	phenobarbital
	methimazole	metformin	simvastatin
	nifedipine	nimesulide	valproic acid
	nitrofurantoin	simvastatin
	phenacetin	tamoxifen
	phenytoin
	propylthiouracil
	ranitidine
	sulindac
	tetracycline
	ticlopidine
	tolbutamide
